# Supplementary material for: Does Avian Coronavirus Co-Circulate with Avian Paramyxovirus and Avian Influenza Virus in Wild Ducks in Siberia?
Source: Viruses. 2023 May 7;15(5):1121. doi: 10.3390/v15051121 (PMC10222189; doi:10.3390/v15051121)
Supplement: Supplementary file 1 [file viruses-15-01121-s001.zip]

Archive with 1 entries (1 files):
- viruses-2364505-supplementary.pdf
